# Supplementary material for: Legionella pneumophila Presence in Dental Unit Waterlines: A Cultural and Molecular Investigation in the West Bank, Palestine
Source: Trop Med Infect Dis. 2023 Oct 30;8(11):490. doi: 10.3390/tropicalmed8110490 (PMC10675536; doi:10.3390/tropicalmed8110490)
Supplement: Supplementary file 1 [file tropicalmed-08-00490-s001.zip]

Archive with 1 entries (1 files):
- tropicalmed-2601904-supplementary.pdf
